# Supplementary material for: Factors influencing gestational diabetes self-care among pregnant women in a Syrian Refugee Camp in Jordan
Source: PLoS One. 2024 Feb 15;19(2):e0297051. doi: 10.1371/journal.pone.0297051 (PMC10868830; doi:10.1371/journal.pone.0297051)
Supplement: S1 Data — (CSV) [file pone.0297051.s001.csv]

Healh_center	Age	Level_education	Occupation	Living_place	Nationality	Socio_eco	Month_income	Heart_d	HTN	DM_T1	DM_T2	Thyroid	Thalassemia	Iron_anemia	Previous_surg	Inh_family	inh_DM	History_GD	EDD	Gravida	Para	No.Child	G_weeks	Physical_dep	Physical_activ	G_followup	G_folloup_place	BMI_before	BMI_current	SBP	BP_today	FBS	Urine_gloucose	HbA1C	HB	Cholestrol	Knoweldge_score	DMK_1	DMK2	DMK_3	DMK_4	DMK_5	DMK_6	DMK_7	DMK_8	DMK_9	DMM_1	DMM_2	DMM_3
11	25	1	0	1	1	2	160	0	0	0	0	0	0	1	0	0	0	1	1/9/2023	6	4	4	32	2	2	1	1	22.6	26.3	0	110/70	140	0	0	0	0	10	1	1	1	1	0	1	0	0	0	0	1	1
11	36	1	0	1	1	2	200	0	0	0	0	0	0	0	1	0	0	1	11/20/2022	9	6	5	38	2	2	1	1	25.4	31.3	120/70	20/60	140	0	7	0	0	8	1	0	1	0	0	0	0	0	0	1	0	1
11	42	1	0	1	1	3	240	0	0	0	0	0	0	0	1	0	0	1	12/12/2022	10	8	8	39	2	1	1	1	26.3	32	120/70	116/75	101	0	11.4	0	0	8	0	0	1	0	1	1	1	0	0	0	0	1
11	33	1	0	1	1	3	0	0	0	0	0	0	0	0	1	0	1	1	5/23/2023	5	3	3	6	1	2	1	1	27.4	28.6	120/70	117/65	0	0	6.7	0	0	19	1	1	1	0	1	1	0	1	1	1	0	1
11	32	1	0	1	1	2	0	0	1	0	0	0	0	0	1	0	0	1	1/17/2023	2	1	1	35	1	2	1	1	37.1	46.9	0	170/90	140	0	10	0	0	17	0	0	1	1	0	0	0	1	1	1	1	1
11	35	1	0	1	1	3	0	0	1	0	0	1	0	0	1	0	1	1	1/7/2023	10	6	6	38	2	2	1	1	27.8	35.6	0	130/90	145	0	7.5	0	0	11	1	1	1	0	1	1	0	0	0	0	1	0
11	29	1	0	1	1	3	0	0	0	0	0	0	0	0	1	0	1	0	12/30/2022	7	4	4	39	2	2	1	1	25.4	30.9	0	120/70	132	0	6.5	0	0	9	0	0	1	0	1	0	0	0	1	1	1	0
11	29	1	0	1	1	2	250	0	0	0	0	0	0	0	1	0	1	0	12/14/2022	10	8	8	38	1	2	1	1	26.3	33.5	0	120/80	120	0	7.3	0	0	4	0	1	1	0	0	0	0	0	1	0	0	0
11	28	2	0	1	1	2	113	0	0	0	0	0	0	0	1	0	0	1	2/7/2023	5	3	3	33	2	2	1	1	25.9	32.7	0	120/80	120	0	6.5	0	0	8	0	0	0	0	0	0	0	0	1	1	1	0
11	35	1	0	1	1	2	184	0	1	0	0	0	0	0	1	0	0	1	1/8/2023	9	7	6	35	2	2	1	1	25.3	28.4	0	120/70	114	0	7	0	0	2	0	0	0	0	0	0	0	0	0	0	0	0
11	28	1	0	1	1	3	160	0	0	0	0	0	0	0	0	0	0	1	2/1/2023	6	5	5	33	2	2	1	1	27	29.3	0	120/80	135	0	7.6	0	0	8	1	0	1	0	1	1	0	0	0	1	0	0
11	32	1	0	1	1	2	0	0	0	0	0	0	0	0	0	0	0	0	10/15/2022	11	9	9	36	2	2	1	1	35.3	33.1	0	120/79	103	0	11	0	0	1	0	0	1	0	0	0	0	0	0	0	0	0
11	26	1	0	1	1	2	200	0	0	0	0	0	0	0	1	0	0	0	10/11/2022	2	1	1	35	2	2	1	1	24.3	28.3	0	100/62	83	0	8.5	0	0	16	0	0	1	1	0	0	0	1	1	1	1	1
11	41	1	0	1	1	3	0	0	1	0	0	0	0	0	1	1	1	1	12/13/2022	8	8	8	39	1	2	1	1	27.8	29.6	0	130/85	0	0	7.3	0	0	14	0	1	1	1	1	1	0	0	1	1	0	0
11	23	1	0	1	1	3	0	0	0	0	0	0	0	0	1	0	0	1	1/12/2023	3	2	2	34	1	2	1	1	23.3	28	0	120/70	102	0	6.7	0	0	4	0	0	1	0	1	0	0	0	0	0	0	0
11	37	1	0	1	1	3	0	0	0	0	0	0	0	0	1	1	1	1	7/17/2023	9	5	5	10	2	2	0	1	28.8	39.1	0	116/70	104	0	6.8	0	0	18	1	1	1	0	1	1	1	0	1	1	1	1
11	40	1	0	1	1	3	140	0	0	0	0	0	0	0	1	1	1	1	1/15/2023	7	4	4	34	2	2	1	1	26	29.4	0	118/65	114	0	7	0	0	6	0	1	0	0	0	1	0	0	0	1	0	0
11	38	1	0	1	1	2	0	0	1	0	0	0	0	0	1	1	1	1	12/15/2022	10	7	7	39	2	2	1	1	23.1	28.4	0	130/90	120	0	7.2	0	0	14	1	1	1	0	0	0	0	0	0	0	1	1
11	42	3	1	1	1	3	250	0	1	0	0	1	0	0	1	1	1	0	11/28/2022	10	6	6	39	1	2	1	1	23.9	27.6	0	130/85	134	0	7.8	0	0	20	1	1	1	1	0	1	0	1	1	1	0	1
11	37	2	0	1	1	3	120	0	0	0	0	0	0	1	1	1	0	1	12/15/2022	2	1	1	39	2	2	1	1	21.4	26.8	0	115/70	280	0	9	0	0	22	1	1	1	1	1	1	0	1	1	0	1	1
11	29	3	1	1	1	2	300	0	0	0	0	0	0	0	1	1	1	1	12/17/2022	3	1	2	38	1	1	1	1	25.3	24	0	120/70	120	0	6.7	0	0	5	0	0	1	0	1	1	0	0	0	1	0	0
11	37	1	0	1	1	3	0	0	0	0	0	0	0	0	1	1	0	0	11/29/2022	6	6	5	38	1	0	1	1	25.9	31	0	120/75	117	0	7	0	0	9	1	1	1	0	0	0	1	0	1	0	0	1
11	40	1	0	1	1	3	200	0	0	0	0	0	0	0	1	0	0	1	12/15/2022	5	4	4	39	2	2	0	1	21.2	23.1	0	120/80	116	0	6.7	0	0	1	0	0	0	0	0	0	0	0	0	0	0	0
11	33	1	0	1	1	2	150	0	0	0	0	0	0	0	1	1	1	1	12/29/2022	5	4	4	39	2	2	1	1	20	25	0	120/65	123	0	7.2	0	0	6	0	0	1	1	0	1	0	0	0	0	1	1
11	37	1	0	1	1	3	200	0	0	0	0	0	0	0	0	1	1	0	12/27/2022	9	9	8	38	1	1	1	1	23.3	25.2	0	120/75	113	0	6.8	0	0	5	1	0	1	0	0	0	0	0	1	0	0	0
11	43	1	0	1	1	2	150	0	0	0	0	0	0	0	1	0	0	1	1/22/2023	8	6	6	32	1	2	1	1	31.1	32.9	0	120/65	120	0	7	0	0	5	1	1	0	0	0	1	0	0	1	0	0	0
11	17	1	0	1	1	2	105	0	0	0	0	0	0	0	0	0	0	0	6/27/2023	2	0	0	8	1	2	1	1	23.2	23.2	0	120/75	140	0	7.8	0	0	8	1	1	1	0	0	1	0	0	0	0	1	1
11	39	1	0	1	1	2	100	1	0	0	0	0	0	0	1	1	1	0	12/31/2022	8	7	6	38	1	1	1	1	25.8	30.7	0	110/60	120	0	7.2	0	0	11	1	0	1	0	0	1	0	0	0	0	1	0
11	26	1	0	1	1	2	200	0	0	0	0	0	0	0	1	0	0	0	11/27/2022	5	4	4	39	1	0	1	1	23.3	28	0	125/70	118	0	6.9	0	0	9	0	1	1	0	1	0	0	0	0	1	1	0
11	28	1	0	1	1	2	250	0	0	0	0	0	0	0	0	1	1	0	2/8/2023	5	4	4	33	1	0	1	1	23.1	26.9	0	120/75	117	0	6.8	0	0	6	0	0	1	0	0	0	0	0	0	1	0	0
11	23	1	0	1	1	3	0	0	0	0	0	0	0	0	1	1	1	1	12/29/2022	3	2	2	38	1	1	1	1	20.4	24.3	0	118/65	134	0	7.3	0	0	10	0	0	0	1	0	0	1	0	1	0	1	1
11	45	1	0	1	1	2	200	1	1	0	0	0	0	0	1	1	1	0	5/23/2023	8	5	5	18	1	1	1	1	23.3	26	0	120/85	130	0	7.5	0	0	14	1	1	1	0	0	0	1	1	1	1	0	0
11	35	1	0	1	1	3	0	0	0	0	0	1	0	0	1	1	1	1	12/31/2022	7	6	6	37	1	2	1	1	22.9	29.2	0	130/80	140	0	8.3	0	0	21	1	1	1	1	0	1	0	1	1	1	1	1
11	43	1	0	1	1	2	200	0	0	0	0	0	0	0	1	1	0	0	11/9/2022	9	7	7	39	1	1	1	1	25	32.1	0	120/70	117	0	6.9	0	0	2	1	0	1	0	0	0	0	0	0	0	0	0
11	29	1	0	1	1	2	0	0	1	0	0	0	0	0	1	1	1	1	12/17/2022	5	4	4	38	2	2	1	1	23.3	30	0	135/90	140	0	8.2	0	0	3	0	0	0	0	0	0	0	0	0	0	0	0
11	36	1	0	1	1	2	0	0	0	0	0	0	0	0	1	1	1	0	12/29/2022	9	6	6	38	2	2	0	3	25	30.4	0	120/70	135	0	7.7	0	0	9	1	1	1	0	0	0	0	0	0	0	0	0
11	32	1	0	1	1	2	0	0	0	0	0	1	0	0	1	1	1	1	12/30/2022	7	5	5	37	2	2	0	1	22.4	29.3	0	120/80	145	0	7.2	0	0	11	0	0	1	0	0	0	0	0	1	0	1	1
11	34	1	0	1	1	2	0	0	0	0	0	0	0	0	1	1	1	0	1/22/2023	9	8	8	36	1	2	1	1	22.7	23.9	0	120/70	140	0	7.8	0	0	14	0	0	0	1	1	1	1	1	1	0	0	1
11	28	1	0	1	1	2	0	0	0	0	0	0	0	0	1	0	0	0	2/8/2023	9	6	6	36	1	1	1	1	23.2	25	0	115/65	130	0	6.9	0	0	19	1	0	0	1	1	1	1	1	1	1	0	1
11	26	1	0	1	1	2	250	0	0	0	0	0	0	0	1	0	0	1	10/8/2022	4	3	3	39	1	2	1	1	27.6	31	0	130/73	95	0	6.6	0	0	11	1	1	0	0	0	0	0	1	1	1	1	1
[truncated: 67 more columns]
